# Supplementary material for: Constructing a Visible-Active CoFe2O4@Bi2O3/NiO Nanoheterojunction as Magnetically Recoverable Photocatalyst with Boosted Ofloxacin Degradation Efficiency
Source: Molecules. 2022 Nov 25;27(23):8234. doi: 10.3390/molecules27238234 (PMC9741353; doi:10.3390/molecules27238234)
Supplement: Supplementary file 1 [file molecules-27-08234-s001.zip]

Archive with 1 entries (1 files):
- molecules-1924400-supplementary.pdf
